# Supplementary material for: Towards in silico CLIP-seq: predicting protein-RNA interaction via sequence-to-signal learning
Source: Genome Biol. 2023 Aug 4;24:180. doi: 10.1186/s13059-023-03015-7 (PMC10403857; doi:10.1186/s13059-023-03015-7)
Supplement: Supplementary file 2 — Additional file 2. Includes Fig. S2, a collection of RBPNet-derived consensus motifs and their similarity to motifs of other databases. [file 13059_2023_3015_MOESM2_ESM.xlsx]

## Sheet: in
	ATtRACT	RBPDB	RBPmap	mCross	oRNAment		Support
AGGF1_0	-	-	-	0.5940	-		1999
AGGF1_1	-	-	-	0.4940	-		1346	*
AKAP1_0	0.2780	-	-	-	-		1282
AKAP1_1	0.2910	-	-	-	-		973
AQR_0	-	-	-	-	-		3604
AQR_1	-	-	-	-	-		654
BCCIP_0	-	-	-	0.5980	-		4910	*
BCCIP_1	-	-	-	0.4290	-		75
BCLAF1_0	-	-	-	-	-		2894
BCLAF1_1	-	-	-	-	-		1260
BUD13_0	-	-	-	0.9700	-		2142
BUD13_1	-	-	-	0.7080	-		1778
CDC40_0	-	-	-	0.4940	-		2275
CDC40_1	-	-	-	0.5200	-		1245	*
CSTF2T_0	-	-	-	0.6770	-		4487	*
CSTF2T_1	-	-	-	0.0160	-		289
CSTF2_0	0.1110	-	-	0.7200	-		3903
CSTF2_1	0.8720	-	-	0.8190	-		367
DDX3X_0	-	-	-	0.4910	-		1085
DDX3X_1	-	-	-	0.4070	-		893
DDX52_0	-	-	-	-	-		1765
DDX52_1	-	-	-	-	-		1738	*
DDX55_0	-	-	-	0.7370	-		2646
DDX55_1	-	-	-	0.4920	-		1178
DDX59_0	-	-	-	0.9070	-		2035
DDX59_1	-	-	-	0.7570	-		1629
DDX6_0	-	-	-	0.4790	-		2321
DDX6_1	-	-	-	0.5040	-		1046
DGCR8_0	-	-	-	0.2300	-		2310
DGCR8_1	-	-	-	0.3580	-		1696
DHX30_0	-	-	-	0.3320	-		1027
DHX30_1	-	-	-	0.3480	-		884
DKC1_0	-	-	-	0.6190	-		3090
DKC1_1	-	-	-	0.5890	-		959
DROSHA_0	-	-	-	-	-		2577
DROSHA_1	-	-	-	-	-		1522
EFTUD2_0	-	-	-	0.8060	-		2594
EFTUD2_1	-	-	-	0.3280	-		1492	*
EIF3D_0	-	-	-	0.4560	-		2049
EIF3D_1	-	-	-	0.4730	-		1322
EIF3H_0	-	-	-	-	-		1819
EIF3H_1	-	-	-	-	-		877
EXOSC5_0	-	-	-	-	-		1889
EXOSC5_1	-	-	-	-	-		1292
FAM120A_0	-	-	-	0.8350	-		4779	*
FAM120A_1	-	-	-	0.6650	-		129
FASTKD2_0	-	-	-	0.4120	-		1442
FASTKD2_1	-	-	-	0.4920	-		896
FKBP4_0	-	-	-	-	-		4574
FKBP4_1	-	-	-	-	-		216
FTO_0	-	-	-	0.4320	-		1697
FTO_1	-	-	-	0.4730	-		1046
FUBP3_0	-	-	0.8880	0.5210	0.6310		4865
FUBP3_1	-	-	0.1110	0.2580	0.0520		72
FUS_0	0.9370	0.9370	0.9810	-	0.6500		4133
FUS_1	0.7160	0.6750	0.3670	-	0.3260		706
FXR2_0	0.3050	-	0.3050	0.4730	0.3050		2658
FXR2_1	0.4880	-	0.4880	0.5940	0.4880		938
G3BP1_0	0.1880	-	-	-	-		2594
G3BP1_1	0.2080	-	-	-	-		1170
GRSF1_0	0.8820	-	-	0.6850	-		4747	*
GRSF1_1	0.6760	-	-	0.5530	-		171
GRWD1_0	-	-	-	0.4790	-		1789
GRWD1_1	-	-	-	0.4510	-		1285
GTF2F1_0	-	-	-	0.8490	-		3659	*
GTF2F1_1	-	-	-	0.2270	-		933
HLTF_0	-	-	-	0.2430	-		4286
HLTF_1	-	-	-	0.5940	-		369
HNRNPA1_0	0.9430	0.8950	0.9070	0.9390	0.9070		3578
HNRNPA1_1	0.9730	0.5340	0.8080	0.4900	0.4860		1162
HNRNPC_0	10000	-	-	0.7430	0.8200		4940
HNRNPC_1	0.6910	-	0.0630	0.2420	0.1160		51
HNRNPK_0	0.8080	-	0.6530	0.8560	0.7610		4946
HNRNPK_1	0.8400	-	0.3100	0.1040	0.1840		43
HNRNPL_0	0.8010	-	0.9320	-	0.8010		4841
HNRNPL_1	0.4370	-	0.3420	-	0.6510		66
HNRNPM_0	0.6550	-	0.1640	0.2710	-		2516
HNRNPM_1	0.4990	-	0.2280	0.3100	-		1068
HNRNPUL1_0	-	-	-	0.4900	-		4031
HNRNPUL1_1	-	-	-	0.3520	-		250
HNRNPU_0	0.9020	-	0.2430	0.7630	-		3052
HNRNPU_1	0.7150	-	0.4810	0.4470	-		1661
IGF2BP1_0	0.1320	0.1330	0.5570	0.6640	0.3780		2316
IGF2BP1_1	0.1270	0.1270	0.2870	0.1820	0.2720		1752	*
IGF2BP3_0	0.6610	-	0.1640	-	0.1640		2018
IGF2BP3_1	0.7550	-	0.4800	-	0.4800		1281
ILF3_0	-	-	-	0.5400	-		1481	*
ILF3_1	-	-	-	0.4650	-		1259
KHSRP_0	0.7730	0.4670	0.9180	0.6640	0.8810		2776
KHSRP_1	0.8510	0.2120	0.8160	0.6950	0.6760		1176
LARP4_0	-	-	-	0.5100	-		3257
LARP4_1	-	-	-	0.7940	-		492
LARP7_0	-	-	-	0.4910	-		2079
LARP7_1	-	-	-	0.5770	-		1552
LIN28B_0	-	-	-	0.9290	-		3619
LIN28B_1	-	-	-	0.7380	-		574
LSM11_0	-	-	-	0.6140	-		3441
LSM11_1	-	-	-	0.4970	-		954
MATR3_0	0.4360	-	0.4360	-	0.4360		4963
MATR3_1	0.4160	-	0.4160	-	0.4160		30	*
NCBP2_0	-	-	-	0.6020	-		2973
NCBP2_1	-	-	-	0.7020	-		612
NIP7_0	-	-	-	-	-		2232
NIP7_1	-	-	-	-	-		980
NKRF_0	-	-	-	0.8190	-		3067	*
NKRF_1	-	-	-	0.4300	-		1142
NOL12_0	-	-	-	0.5020	-		2117
NOL12_1	-	-	-	0.5790	-		910
NOLC1_0	-	-	-	-	-		2709
NOLC1_1	-	-	-	-	-		802
PABPN1_0	0.3660	-	0.3660	-	0.3660		1762
PABPN1_1	0.1710	-	0.1710	-	0.1710		1409
PCBP1_0	0.8620	-	0.8140	-	0.8140		2879
PCBP1_1	0.8060	-	0.7800	-	0.7800		1103
PCBP2_0	0.8340	-	0.9630	0.7510	0.8680		3661
PCBP2_1	0.7720	-	0.2130	0.0000	0.5300		662	*
POLR2G_0	-	-	-	-	-		1954
POLR2G_1	-	-	-	-	-		968
PPIG_0	-	-	-	0.6290	-		2568
PPIG_1	-	-	-	0.9530	-		1556
PRPF4_0	-	-	-	-	-		4836	*
PRPF4_1	-	-	-	-	-		56
PRPF8_0	-	-	-	0.8280	-		4359
PRPF8_1	-	-	-	0.8550	-		585
PTBP1_0	0.9890	0.8040	0.8120	0.8620	0.8120		4867
PTBP1_1	0.3710	0.4260	0.0570	0.3910	0.1090		99
QKI_0	10000	0.9920	0.9540	0.9620	0.9920		4864
QKI_1	0.3800	0.3670	0.2830	0.2910	0.2300		38
RBFOX2_0	0.9970	-	0.9920	0.9450	0.9260		3607
RBFOX2_1	0.1910	-	0.2390	0.2640	0.1700		1294	*
RBM15_0	-	-	-	0.8070	-		3102
RBM15_1	-	-	-	0.2750	-		660
RBM22_0	-	-	0.2770	0.6240	0.1950		2680
RBM22_1	-	-	0.3790	0.8240	0.2720		1621
RBM5_0	0.8340	-	0.5300	-	0.5300		2739	*
RBM5_1	0.8600	-	0.5530	-	0.5530		1504
RPS3_0	-	-	-	-	-		1937
RPS3_1	-	-	-	-	-		1270
SAFB_0	-	-	-	-	-		3316
SAFB_1	-	-	-	-	-		488
SDAD1_0	-	-	-	-	-		1227
SDAD1_1	-	-	-	-	-		1176
SF3A3_0	-	-	-	0.6970	-		2676
SF3A3_1	-	-	-	0.8730	-		995
SF3B4_0	0.1090	-	-	0.4030	0.1090		2143	*
SF3B4_1	0.1240	-	-	0.8570	0.1240		1642
SFPQ_0	0.7180	-	0.6700	0.3250	0.6700		2105
SFPQ_1	0.4920	-	0.9050	0.6100	0.8920		1440
SLTM_0	-	-	-	-	-		4087	*
SLTM_1	-	-	-	-	-		721
SMNDC1_0	-	-	-	0.7090	-		1506
SMNDC1_1	-	-	-	0.4700	-		1080
SND1_0	-	-	-	0.4650	-		2651
SND1_1	-	-	-	0.4120	-		1018
SRSF1_0	0.8970	-	0.8770	0.8980	0.8970		4867
SRSF1_1	0.6780	-	0.3070	0.3420	0.4090		64
SRSF7_0	0.3590	-	0.1600	0.8860	-		1894
SRSF7_1	0.3910	-	0.0570	0.7800	-		1764
SRSF9_0	0.8000	-	0.8790	0.7810	0.7970		4235
SRSF9_1	0.5100	-	0.6660	0.3930	0.5090		473
SSB_0	0.4690	-	-	-	-		830
SSB_1	0.8230	-	-	-	-		810
STAU2_0	-	-	-	-	-		2696
STAU2_1	-	-	-	-	-		1836
SUB1_0	-	-	-	0.7270	-		2670
SUB1_1	-	-	-	0.6390	-		1476
SUGP2_0	-	-	-	0.6400	-		4924
SUGP2_1	-	-	-	0.5380	-		64
SUPV3L1_0	0.0610	-	-	0.4150	-		2969
SUPV3L1_1	0.1450	-	-	0.2330	-		938
TAF15_0	-	-	0.6790	0.7810	0.7430		3682
TAF15_1	-	-	0.4460	0.7180	0.1180		1154
TBRG4_0	-	-	-	0.4730	-		1727
TBRG4_1	-	-	-	0.3830	-		1260
TIA1_0	0.9260	-	0.9840	0.6890	0.8980		4332
TIA1_1	0.2010	-	0.2010	0.4430	0.2010		605	*
TIAL1_0	0.8510	-	-	-	-		2383
TIAL1_1	0.3930	-	-	-	-		2370
TRA2A_0	0.7330	-	0.7950	0.7560	0.8300		3408
TRA2A_1	0.7000	-	0.4440	0.7170	0.5060		1269
TROVE2_0	-	-	-	0.4360	-		2285
TROVE2_1	-	-	-	0.2980	-		1428	*
U2AF1_0	-	-	-	0.5850	-		3176
U2AF1_1	-	-	-	0.5450	-		1426
U2AF2_0	0.9230	-	0.8020	0.7970	0.8020		2686
U2AF2_1	0.4920	-	0.4920	0.8530	0.4920		1865
UCHL5_0	-	-	-	0.5280	-		2182
UCHL5_1	-	-	-	0.4980	-		976
UPF1_0	-	-	-	-	-		3999
UPF1_1	-	-	-	-	-		483
UTP18_0	-	-	-	-	-		1317
UTP18_1	-	-	-	-	-		792
WDR43_0	-	-	-	-	-		1374
WDR43_1	-	-	-	-	-		1135
XPO5_0	0.5550	-	-	0.5550	-		1993
XPO5_1	0.6970	-	-	0.6220	-		1284
XRCC6_0	-	-	-	0.5620	-		2222
XRCC6_1	-	-	-	0.5860	-		977
XRN2_0	-	-	-	0.7250	-		4427	*
XRN2_1	-	-	-	0.8170	-		505
YBX3_0	0.3130	-	-	0.2500	-		1336
YBX3_1	0.1960	-	-	0.4650	-		1264
ZC3H11A_0	-	-	-	-	-		1674
ZC3H11A_1	-	-	-	-	-		669
ZNF800_0	-	-	-	-	-		1540
ZNF800_1	-	-	-	-	-		1371
* G-rich motifs must be treated with caution, as they may represent experiment bias.
